# Supplementary material for: Seconds-Resolved Measurements of Vancomycin Transport from the Plasma to the Interstitial Fluid Highlight a Path Towards Real-Time Therapeutic Drug Monitoring
Source: Sensors (Basel). 2026 Apr 4;26(7):2233. doi: 10.3390/s26072233 (PMC13075304; doi:10.3390/s26072233)
Supplement: Supplementary file 1 [file sensors-26-02233-s001.zip]

Archive with 1 entries (1 files):
- sensors-4211682-supplementary.pdf
